# Supplementary material for: Harnessing the Natural Acidity of Raw Passion Fruit Juice for Pathogen Inactivation in Developing Countries
Source: Foods. 2026 May 19;15(10):1799. doi: 10.3390/foods15101799 (PMC13205964; doi:10.3390/foods15101799)
Supplement: Supplementary file 1 [file foods-15-01799-s001.zip]

Archive with 1 entries (1 files):
- foods-4275670-supplementary.pdf
